# Supplementary material for: Using Electric Stimulation of the Spinal Muscles and Electromyography during Motor Tasks for Evaluation of the Role in Development and Progression of Adolescent Idiopathic Scoliosis
Source: J Clin Med. 2024 Mar 19;13(6):1758. doi: 10.3390/jcm13061758 (PMC10971464; doi:10.3390/jcm13061758)
Supplement: Supplementary file 1 [file jcm-13-01758-s001.zip]

Archive with 6 entries (5 files):
- Supplementary material STIM and EMG marts 24.pdf
- Video S1/
- Video S1/albert stim.mp4
- Video S1/hjalte stim lat.mp4
- Video S1/sara stim ene side.mp4
- Video S1/valdemar stim bilat.mp4
